# Supplementary material for: Identification and Characterization of Citrus Concave Gum-Associated Virus Infecting Citrus and Apple Trees by Serological, Molecular and High-Throughput Sequencing Approaches
Source: Plants (Basel). 2021 Nov 5;10(11):2390. doi: 10.3390/plants10112390 (PMC8625769; doi:10.3390/plants10112390)
Supplement: Supplementary file 1 [file plants-10-02390-s001.zip]

Archive with 1 entries (1 files):
- Supplementary material_Plants_1452222_final version.pdf
